# Supplementary material for: The Effects of Bacillus amyloliquefaciens SC06 on Behavior and Brain Function in Broilers Infected by Clostridium perfringens
Source: Animals (Basel). 2024 May 23;14(11):1547. doi: 10.3390/ani14111547 (PMC11171150; doi:10.3390/ani14111547)
Supplement: Supplementary file 1 [file animals-14-01547-s001.zip]

Archive with 1 entries (1 files):
- animals-2958796-supplementary.pdf
